# Supplementary material for: Physical activity status and its association with quality of life among children with down syndrome in Saudi Arabia: A comparative cross-sectional study
Source: PLoS One. 2024 Feb 12;19(2):e0297111. doi: 10.1371/journal.pone.0297111 (PMC10861077; doi:10.1371/journal.pone.0297111)
Supplement: S1 Data — (XLSX) [file pone.0297111.s002.xlsx]

## Sheet: 2Data
Code	Gender	Age	Weightkg	METs	Sedentary	Light	Moderate	mvPA	StepsCounts	group	RecomdSC	stepday	TotalPF	TotalEmo	TotalSoc	Total_Shool	TotalQoL	height	BMI	percentile	Weight	healthyBMIoverweightobese	corrIncome	Income	CLivewith	CLOE	mothEDU	MLOE	fathEDU	FLOE	typehome	H.T.1	H.T.2	P_A_Q1	P_A_Q2	P_A_Q3	P_A_Q4	P_A_Q5	P_A_Q6	P_A_Q7	P_A_Q8	P_B_Q1	P_B_Q2	P_B_Q3	P_B_Q4	P_B_Q5	P_C_Q1	P_C_Q2	P_C_Q3
DS28	2	6	21	1.153	5366	3940	1374	196.286	24887	1	2	3555.29	68.75	70	70	75	54.3478	103	19.9	98	21.1	3	3	5	1	4	2	4	2	4	1	2	1	1	1	1	3	1	1	1	1	1	1	2	2	0	2	1	1
DS27	1	12	62	1.771	5047	3194	399	57	95070	1	1	13581.4	85.14	84.77	87.15	85.92	85.42	145	29.4	98	61.8	3	2	4	1	2	1	3	2	4	1	2	1	0	0	0	0	0	0	0	0	0	0	0	0	0	0	0	0
DS30	1	12	62	1.771	5047	3194	399	57	95070	1	1	13581.4	85.14	84.77	87.15	85.92	85.42	145	29.4	98	61.8	3	2	4	1	2	1	3	2	4	1	2	1	0	0	0	0	0	0	0	0	0	0	0	0	0	0	0	0
ND 30	2	7	37	2.799	3495	3613	1532	218.857	153946	2	1	21992.3	90.625	75	100	95	90.2174	129	21.9	98	36.5	3	3	5	1	3	2	4	2	4	1	2	1	0	1	2	0	0	0	0	0	1	2	1	1	0	0	0	0
DS12	2	10	32	2.093	5660	2916	1203	171.857	124834	1	1	17833.4	46.875	55	95	100	70.6522	131	18.5	70	31.7	1	1	3	1	0	1	3	1	3	2	3	2	2	2	1	1	3	3	3	2	2	1	1	3	2	0	0	0
DS4	1	11	16	3.116	2137	1967	1414	202	114871	1	1	16410.1	46.875	55	95	100	70.6522	107	14.9	25	17.2	1	3	5	1	4	2	4	2	4	2	1	1	2	2	1	1	3	3	3	2	2	1	1	3	2	0	0	0
DS5	1	11	16	3.006	4031	3461	2227	318.143	181384	1	1	25912	46.875	55	95	100	70.6522	107	14.9	25	17.2	1	3	5	1	4	2	4	2	4	2	1	1	2	2	1	1	3	3	3	2	2	1	1	3	2	0	0	0
DS22	1	8	25	2.807	3762	4163	1754	250.571	167118	1	1	23874	75	75	90	100	83.6957	117	18.6	86	25.4	2	2	4	1	4	2	4	2	4	1	2	2	1	2	1	2	0	0	0	2	1	1	1	1	1	0	2	0
ND 15	1	11	63	2.354	4852	3534	1513	216.143	136420	2	1	19488.6	90.625	100	100	100	96.7391	146	29.3	99	62.5	3	1	2	1	3	1	3	1	3	2	3	2	1	1	1	0	0	0	0	0	0	0	0	0	0	0	0	0
ND 16	2	9	44	2.516	4544	3890	1465	209.286	151525	2	1	21646.4	87.5	100	100	100	95.6522	132	25.08	99	43.7	3	1	2	1	3	1	3	1	3	2	3	2	1	1	1	1	0	0	0	0	0	0	0	0	0	0	0	0
ND 10	1	10	24	2.488	3529	4123	988	141.143	118208	2	1	16886.9	93.75	80	100	90	91.3043	132.5	13.4	2	23.6	0	2	4	1	3	1	0	2	4	1	2	2	0	0	1	1	0	0	0	0	1	1	1	1	0	0	0	0
ND 20	2	11	20	2.161	5406	3689	804	114.857	106475	2	1	15210.7	84.375	55	90	95	81.5217	145	16.1	25	34	1	1	3	1	3	2	4	2	4	1	2	1	0	1	0	2	0	1	0	1	2	2	3	2	0	0	0	0
ND 37	2	6	22	2.803	3303	2499	1398	199.714	120725	2	1	17246.4	96.875	95	100	100	97.8261	111	17.4	89	21.5	2	3	5	1	3	2	4	2	4	1	2	1	0	1	0	0	0	0	0	0	0	1	0	0	0	0	0	0
DS24	2	9	41	2.604	3744	3673	1223	174.714	142493	1	1	20356.1	75	90	90	70	80.4348	127	25.4	99	40.9	3	3	5	1	1	2	4	2	4	1	2	1	0	0	0	0	2	2	2	2	2	0	0	0	0	0	0	0
ND 27	1	11	30	1.629	6002	3062	252	36	61869	2	2	8838.43	100	100	100	100	100	146	14.1	2	30.1	0	2	4	1	2	1	3	1	2	1	2	1	0	0	0	0	0	0	0	0	0	0	0	0	0	0	0	0
ND 33	1	10	23	2.488	4493	3508	1958	279.714	159139	2	1	22734.1	96.875	95	90	95	94.5652	132	13.4	1	23.4	0	3	5	1	3	2	4	2	4	1	2	1	0	0	0	0	0	1	0	0	1	0	0	0	0	0	1	0
ND 28	2	11	26	1.847	3041	1787	318	45.4286	50365	2	2	7195	100	100	100	100	100	134	14.5	3	26.1	0	3	5	1	3	2	4	2	4	1	2	1	0	0	0	0	0	0	0	0	0	0	0	0	0	0	0	0
ND 13	1	9	23	2.003	5646	3174	869	124.143	99428	2	1	14204	96.875	100	100	95	97.8261	122	15.11	21	22.5	1	1	3	1	3	2	4	2	4	1	2	2	0	0	0	1	0	0	0	0	0	0	0	0	0	0	0	0
ND 21	1	12	34	2.214	3688	2322	1190	170	105677	2	1	15096.7	100	100	95	95	97.8261	148	15.5	11	34	1	1	2	1	3	2	4	1	3	1	2	2	0	0	0	0	0	0	0	0	0	0	0	0	0	0	0	0
ND 38	1	11	23	2.493	3990	2810	1840	262.857	132686	2	1	18955.1	100	100	100	100	100	148	19.2	72	42	1	3	5	1	3	2	4	2	4	1	2	1	0	0	0	0	0	0	0	0	0	0	0	0	0	0	0	0
ND 26	1	9	25	2.818	4515	3793	1711	244.429	167139	2	1	23877	100	100	100	100	100	112	17.7	67	22.2	1	3	5	1	2	2	4	2	4	1	2	1	0	0	0	0	0	0	0	0	0	0	0	0	0	0	0	0
ND 32	2	9	24	2.302	4896	4074	989	141.286	123869	2	1	17695.6	100	100	100	100	100	126	14.9	18	23.7	1	3	5	1	3	1	2	2	4	1	2	1	0	0	0	0	0	0	0	0	0	0	0	0	0	0	0	0
ND 36	2	6	18	2.951	4254	3291	2234	319.143	190850	2	1	27264.3	100	100	100	100	100	114	14.1	11	18.3	1	3	5	1	3	2	4	2	4	1	2	1	0	0	0	0	0	0	0	0	0	0	0	0	0	0	0	0
ND 35	2	6	20	2.899	4241	3607	2111	301.571	196320	2	1	28045.7	100	100	100	100	100	119	14	9	19.8	1	3	5	1	3	2	4	2	4	1	2	1	0	0	0	0	0	0	0	0	0	0	0	0	0	0	0	0
ND 24	1	12	58	1.858	6846.33	2109.67	1003.83	143.405	63779	2	2	9111.29	100	100	100	100	100	156	23.8	92	58	2	3	5	1	3	2	5	2	5	1	2	1	0	0	0	0	0	0	0	0	0	0	0	0	0	0	0	0
ND 23	1	11	53	1.926	6408	2464.67	1087.33	155.333	71524	2	2	10217.7	100	100	100	100	100	149	23.6	94	52.5	2	3	5	1	3	2	4	2	4	1	2	1	0	0	0	0	0	0	0	0	0	0	0	0	0	0	0	0
ND 25	1	8	23	2.197	4971	2504	1165	166.429	106048	2	1	15149.7	100	100	100	100	100	130	18.7	86	33	2	3	5	1	3	2	4	2	4	1	2	1	0	0	0	0	0	0	0	0	0	0	0	0	0	0	0	0
ND 29	1	8	37	2.391	5008	3247	1524	217.714	128400	2	1	18342.9	100	100	100	100	100	137	19.9	90	37.4	2	3	5	1	3	2	4	2	4	1	2	1	0	0	0	0	0	0	0	0	0	0	0	0	0	0	0	0
ND 31	1	11	47	2.656	3229	3212	1838	262.571	149148	2	1	21306.9	100	100	100	100	100	150	20.9	85	47.1	2	2	4	1	3	1	3	1	3	1	2	1	0	0	0	0	0	0	0	0	0	0	0	0	0	0	0	0
ND 34	1	7	20	2.763	4380	3635	1944	277.714	147396	2	1	21056.6	100	100	100	100	100	98	21	97	20.2	3	3	5	1	3	2	4	2	4	1	2	1	0	0	0	0	0	0	0	0	0	0	0	0	0	0	0	0
ND 05	2	9	40	2.089	5303	3697	899	128.429	108188	2	1	15455.4	100	100	100	100	100	136	21.3	95	39.5	3	1	3	1	3	2	4	2	4	1	2	2	0	0	0	0	0	0	0	0	0	0	0	0	0	0	0	0
ND 04	2	7	34	2.605	4621	3941	1337	191	137783	2	1	19683.3	93.75	90	100	100	95.6522	120	23.6	99	34	3	3	5	1	2	2	4	2	4	1	2	1	0	0	0	1	0	0	0	1	0	0	2	0	0	0	0	0
DS14	2	7	30	2.847	4154	4308	1617	231	178474	1	1	25496.3	87.5	80	45	90	77.1739	122	20.2	96	30.1	3	2	4	1	2	1	3	1	2	1	2	1	1	1	1	0	1	0	0	0	0	0	0	2	2	2	3	2
DS19	2	11	44	2.281	4548	4094	1137	162.429	153568	1	1	21938.3	68.75	75	55	80	69.5652	147	20.5	84	44.4	1	3	5	1	3	2	4	2	4	1	2	1	0	1	1	2	2	2	1	1	1	1	2	1	0	1	3	2
ND 09	1	12	38	2.001	5343	3775	781	111.571	118944	2	1	16992	93.75	95	100	85	93.4783	147	17.7	48	38.3	1	1	3	1	3	2	4	1	3	1	2	1	0	0	1	1	0	0	0	0	1	0	0	0	0	0	0	0
ND 12	2	12	50	2.007	4918	4295	686	98	115405	2	1	16486.4	93.75	85	100	85	91.3043	150	22.13	91	49.8	2	1	3	1	3	1	3	1	3	1	2	1	0	0	1	1	0	0	0	0	1	0	2	0	0	0	0	0
DS2	2	9	19	2.845	3913	3281	2585	369.286	197284	1	1	28183.4	96.875	80	100	80	90.2174	110	15.4	29	18.6	1	1	3	1	4	1	3	1	3	1	2	1	0	0	0	0	1	0	0	0	2	1	0	0	1	0	0	0
ND 18	1	10	21	2.664	4698	3670	1531	218.714	151731	2	1	21675.9	90.625	90	100	85	91.3043	143	18.5	73	38	1	1	2	1	3	2	4	2	4	2	3	1	0	0	1	1	0	0	0	1	0	1	1	0	0	0	0	0
ND 14	1	11	24	2.587	5071	3862	2587	369.571	197890	2	1	28270	100	85	95	95	94.5652	131	13.9	3	24	0	1	1	1	3	2	4	1	3	2	1	2	0	0	0	0	0	0	0	0	0	0	1	2	0	0	1	0
ND 11	1	11	43	2.202	4986	3390	1523	217.571	134242	2	1	19177.4	84.375	85	85	80	83.6957	146	20.1	80	43	1	1	2	1	3	2	4	2	4	1	2	2	0	1	3	1	0	0	0	0	0	1	1	0	1	0	0	1
DS15	1	9	37	2.76	3409	3522	1711	244.429	164876	1	1	23553.7	62.5	65	55	85	66.3043	129	22.2	96	37	3	3	5	1	4	2	5	2	4	2	3	1	1	3	1	2	3	0	1	1	1	1	3	1	1	1	2	1
DS10	2	5	18	2.802	4428	3258	1674	239.143	150436	1	1	21490.9	68.75	70	70	75	70.6522	105	16.4	77	18.1	1	3	5	1	4	2	4	2	4	1	2	1	1	1	1	3	1	1	1	1	1	1	2	2	0	2	1	1
DS3	2	9	17	2.322	5484	3004	1291	184.429	138383	1	1	19769	68.75	70	70	75	70.6522	106	15	24	16.9	1	3	5	1	0	2	4	2	4	1	2	1	1	1	1	3	1	1	1	1	1	1	2	2	0	2	1	1
DS16	1	10	34	2.572	2330	3485	725	103.571	109419	1	1	15631.3	68.75	70	70	75	70.6522	126	21.5	90	34.1	2	3	5	1	4	2	4	2	4	1	2	1	1	1	1	3	1	1	1	1	1	1	2	2	0	2	1	1
DS18	2	9	31	2.966	2776	3012	1842	263.143	172310	1	1	24615.7	59.375	55	45	75	58.6957	125	19.8	90	31	2	3	5	1	4	2	4	2	4	1	2	1	2	0	1	2	4	0	2	2	3	4	2	0	0	3	3	2
DS23	1	5	18	3.104	2823	2853	1552	221.714	130119	1	1	18588.4	65.625	55	45	75	60.8696	102	17	86	17.7	2	1	3	1	4	1	3	2	4	2	1	1	0	0	1	2	4	0	2	2	3	4	2	0	0	3	3	2
ND 07	1	7	25	2.534	4267	2834	1358	194	123642	2	1	17663.1	81.25	95	100	90	90.2174	125	15.9	60	24.9	1	1	2	1	3	1	0	1	3	1	2	2	0	0	1	2	3	0	0	0	1	0	0	0	0	0	0	0
DS20	2	12	47	2.133	4171	4770	838	119.714	138692	1	1	19813.1	84.375	80	60	80	77.1739	145	22.4	89	47.2	2	1	3	1	3	2	4	2	4	1	2	1	1	1	0	0	0	1	1	1	1	1	1	1	0	0	2	1
ND 22	1	9	34	1.911	4983	2544	932	133.143	102629	2	1	14661.3	90.625	85	100	90	91.3043	142	12.3	1	25	0	1	2	1	3	2	4	1	3	1	2	2	0	1	0	0	0	1	1	0	1	1	1	0	0	0	0	0
ND 08	2	11	34	1.974	5506	3407	986	140.857	139633	2	1	19947.6	96.875	100	100	75	93.4783	143	16.4	34	33.6	1	3	5	1	3	2	4	2	4	1	2	1	0	0	0	1	0	0	0	0	0	0	0	0	0	0	0	0
ND 01	1	12	49	1.942	5500	3606	913	130.429	100107	2	1	14301	93.75	95	100	90	94.5652	145	23.2	92	48.9	2	1	2	2	3	2	4	1	3	2	1	2	0	0	0	1	0	1	0	0	0	0	0	0	1	0	0	0
ND 03	2	11	46	1.681	6273	3455	291	41.5714	79698	2	2	11385.4	90.625	95	95	90	92.3913	150	20.4	88	46	2	3	5	1	3	2	4	2	4	1	2	1	0	0	0	2	0	0	0	1	0	0	0	0	1	0	0	1
DS8	1	13	72	1.477	6783	2879	238	34	61720	1	2	8817.14	71.875	75	70	75	72.8261	141	36.3	99	72.1	3	2	4	1	2	1	3	1	2	1	2	1	1	2	1	1	2	2	0	0	0	2	2	1	0	3	1	2
DS6	2	11	42	1.852	5138	3041	461	65.8571	87963	1	1	12566.1	75	95	80	80	81.5217	128	22	92	36.1	2	3	5	1	4	2	4	2	4	1	2	2	0	0	0	2	4	2	0	0	0	0	0	1	0	0	0	0
ND 19	1	11	38	2.388	4598	3489	1812	258.857	169046	2	1	24149.4	90.625	70	100	70	83.6957	160	15.2	11	39	1	1	2	1	3	1	0	1	3	1	2	1	0	0	2	0	0	1	0	0	1	1	3	0	1	0	0	0
DS1	1	9	32	2.602	4550	3473	1401	200.143	138109	1	1	19729.9	65.625	65	35	60	57.6087	130	19.1	82	32.2	1	2	4	1	3	1	2	2	4	1	2	1	2	1	1	2	2	1	1	1	2	1	2	1	1	2	3	4
DS9	2	5	30	2.298	4406	3640	1374	196.286	156755	1	1	22393.6	71.875	70	80	80	75	108	26	99	30.3	3	3	5	1	4	2	4	2	4	1	2	1	1	1	1	0	4	2	0	0	2	2	2	0	0	0	0	0
ND 17	1	6	19	2.833	4305	3906	1688	241.143	164861	2	1	23551.6	59.375	85	90	70	73.913	117	15.3	47	21	1	2	4	1	2	2	4	2	4	1	2	1	0	0	1	3	4	3	1	1	1	0	0	2	0	1	0	1
DS25	2	10	33	2.137	4626	2894	1120	160	112524	1	1	16074.9	78.125	90	80	80	81.5217	133	18.5	71	32.7	1	1	3	1	3	2	4	2	4	1	2	1	1	2	0	2	0	0	0	2	2	0	0	0	0	0	0	2
DS11	2	9	26	2.509	4293	2714	1633	233.286	134853	1	1	19264.7	81.25	90	80	80	82.6087	125	16.4	49	25.7	1	1	3	1	4	1	3	1	3	1	2	1	2	0	0	2	0	0	0	2	2	0	0	0	0	0	0	2
DS7	2	9	26	2.509	4293	2714	1633	233.286	134853	1	1	19264.7	81.25	90	80	80	82.6087	125	16.4	49	25.7	1	1	3	1	4	1	3	1	3	1	2	1	2	0	0	2	0	0	0	2	2	0	0	0	0	0	0	2
ND 02	1	7	25	2.313	5224	4137	658	94	114323	2	1	16331.9	78.125	95	90	70	82.6087	121	16.9	79	24.8	1	3	5	1	3	2	4	2	4	1	2	1	1	0	0	2	2	2	0	0	0	0	0	1	0	1	0	1
DS13	2	5	17	2.9	4367	3281	2071	295.857	182893	1	1	26127.6	96.875	75	95	70	85.8696	108	14.6	22	17	1	3	5	1	1	1	2	2	4	1	2	1	0	0	0	1	0	0	0	0	0	1	0	4	0	0	0	0
DS21	2	12	50	1.394	5604	1412	184	26.2857	54700	1	2	7814.29	100	100	90	65	90.2174	148	22.8	90	49.9	2	3	5	1	4	1	3	2	4	1	2	1	0	0	0	0	0	0	0	0	0	0	0	0	0	1	1	0
DS26	1	10	25	1.578	7174	2240	365	52.1429	67315	1	2	9616.43	84.375	75	50	50	67.3913	121	15	15	22	1	3	5	1	4	2	4	2	4	1	2	1	0	2	1	1	0	1	0	0	1	1	2	0	1	1	1	2
DS17	1	9	30	2.291	4552	4895	632	90.2857	133169	1	1	19024.1	84.375	75	50	50	67.3913	129	17.7	72	29.5	1	3	5	1	4	2	4	2	4	1	2	1	0	2	1	1	0	1	0	0	1	1	2	0	1	1	1	2
ND 06	1	7	17	2.605	5082	3488	1329	189.857	119733	2	1	17104.7	78.125	60	95	40	69.5652	113	13.3	4	17	0	1	2	1	3	1	3	2	4	1	2	2	0	0	0	1	4	1	0	1	2	1	2	3	0	0	1	0
[truncated: 68 more columns]
